# Supplementary material for: Impact of Exercise Modalities on Peripheral and Central Components of Cardiorespiratory Capacity in Heart Transplantation Patients: A Systematic Review and Meta-Analysis
Source: Medicina (Kaunas). 2021 Dec 24;58(1):32. doi: 10.3390/medicina58010032 (PMC8779927; doi:10.3390/medicina58010032)
Supplement: Supplementary file 1 [file medicina-58-00032-s001.zip]

Archive with 2 entries (2 files):
- MA_Medicina_data.xlsx
- medicina-1461636-supplementary.pdf
